# Supplementary material for: Brine Enriched with Olive Wastewater Phenols: A Green Strategy to Reduce Nitrites in Cooked Ham
Source: Antioxidants (Basel). 2025 Sep 17;14(9):1124. doi: 10.3390/antiox14091124 (PMC12466680; doi:10.3390/antiox14091124)
Supplement: Supplementary file 1 [file antioxidants-14-01124-s001.zip]

Archive with 1 entries (1 files):
- antioxidants-3792567-supplementary.pdf
